# Supplementary material for: Deep learning algorithm in detecting intracranial hemorrhages on emergency computed tomographies
Source: PLoS One. 2021 Nov 29;16(11):e0260560. doi: 10.1371/journal.pone.0260560 (PMC8629230; doi:10.1371/journal.pone.0260560)
Supplement: S1 File — (ZIP) [file pone.0260560.s008.zip]

Archive with 14 entries (14 files):
- Vote Ethics board - translation.pdf
- __MACOSX/._Vote Ethics board - translation.pdf
- First Ethics statement_German.pdf
- __MACOSX/._First Ethics statement_German.pdf
- Final vote_German.pdf
- __MACOSX/._Final vote_German.pdf
- Study Protocol 4620 AI_Final 25112020_German.pdf
- __MACOSX/._Study Protocol 4620 AI_Final 25112020_German.pdf
- CRF - Translation.pdf
- __MACOSX/._CRF - Translation.pdf
- CRF_V 1.0_German.pdf
- __MACOSX/._CRF_V 1.0_German.pdf
- Study protocol summary - translation.pdf
- __MACOSX/._Study protocol summary - translation.pdf
